# Supplementary material for: Sound touch viscosity in the evaluation of median nerve in healthy volunteers—a preliminary study
Source: BMC Med Imaging. 2025 Sep 29;25:394. doi: 10.1186/s12880-025-01939-z (PMC12482535; doi:10.1186/s12880-025-01939-z)
Supplement: Supplementary file 1 — Supplementary Material 1 [file 12880_2025_1939_MOESM1_ESM.xlsx]

## Sheet: S 1
Table S1. Intra-operator reliability of STVi-derived viscosity measurements of the median nerve (MN) at three anatomical locations (n = 98).
Site	ICC	CI 95%	p-value	interpretation
R MN1	0.903	0.831-0.948	＜0.001	Excellent
R MN2	0.893	0.812-0.942	＜0.001	Excellent
R MN3	0.908	0.838-0.95	＜0.001	Excellent
L MN1	0.842	0.722-0.915	＜0.001	Good
L MN2	0.813	0.671-0.899	＜0.001	Good
L MN3	0.783	0.617-0.885	＜0.001	Good

## Sheet: S 2
Table S2. Inter-operator reproducibility of STVi-derived viscosity measurements of the median nerve (MN) in 20 randomly selected participants.
Site	ICC	CI 95%	p-value	interpretation
R MN1	0.734	0.439-0.886	＜0.001	Good
R MN2	0.681	0.328-0.864	0.001	Moderate
R MN3	0.748	0.47-0.893	＜0.001	Good
L MN1	0.71	0.389-0.876	＜0.001	Good
L MN2	0.665	0.294-0.857	0.002	Moderate
L MN3	0.704	0.377-0.874	＜0.001	Good

## Sheet: S 3
Table S3. Post hoc power analysis for sex-based comparisons of CSA, stiffness, and viscosity of the median nerve (MN).
Parameter	Male vs Female (Median/Mean)	p-value	Effect size (approx)	Power (α = 0.05)
CSA (mm²) MN1	9 (8–10) vs 8 (7–9)	0.001	δ ≈ 0.42 (medium)	0.90–0.95
CSA (mm²) MN2	9 (8–10) vs 8 (7–9)	0.001	δ ≈ 0.42 (medium)	0.90–0.95
CSA (mm²) MN3	14 (12–15) vs 11 (10–13)	<0.001	δ ≈ 0.68 (large)	≈1.00
Stiffness (kPa) MN1	33.76 (30.94–35.52) vs 29.35 (27.92–30.53)	<0.001	δ ≈ 0.65 (large)	≈1.00
Stiffness (kPa) MN2	23.73 (21.62–25.38) vs 20.54 (19.61–22.28)	<0.001	δ ≈ 0.70 (large)	≈1.00
Stiffness (kPa) MN3	23.23 (21.52–24.07) vs 20.48 (19.43–22.18)	<0.001	δ ≈ 0.55 (medium–large)	≈0.98
Viscosity (Pa·s) MN1	1.94 ± 0.53 vs 1.73 ± 0.68	0.039	d ≈ 0.34 (small–medium)	≈0.70
Viscosity (Pa·s) MN2	1.65 (1.30–2.05) vs 1.41 (1.05–1.75)	0.011	δ ≈ 0.30 (small–medium)	≈0.65
Viscosity (Pa·s) MN3	1.42 (1.17–1.77) vs 1.30 (0.95–1.61)	0.174	δ ≈ 0.15 (small)	≈0.40
